# Supplementary material for: Stealth Liposomes Encapsulating a Potent ACAT1/SOAT1 Inhibitor F12511: Pharmacokinetic, Biodistribution, and Toxicity Studies in Wild-Type Mice and Efficacy Studies in Triple Transgenic Alzheimer’s Disease Mice
Source: Int J Mol Sci. 2023 Jul 2;24(13):11013. doi: 10.3390/ijms241311013 (PMC10341764; doi:10.3390/ijms241311013)
Supplement: Supplementary file 1 [file ijms-24-11013-s001.zip]

Archive with 1 entries (1 files):
- ijms-2412717-supplementary.pdf
